# Supplementary material for: Morphological redescription and taxonomic reassignment of Deraiophoronema evansi (Lewis, 1882) Romanovitch 1916 n. comb. (syn: Dipetalonema evansi) (Spirurida: Onchocercidae) from camels
Source: Parasit Vectors. 2025 Oct 10;18:406. doi: 10.1186/s13071-025-07019-z (PMC12512819; doi:10.1186/s13071-025-07019-z)
Supplement: Supplementary file 1 — Additional file 1. [file 13071_2025_7019_MOESM1_ESM.xls]

## Sheet: Table Sx. Id sequences
Table S1. Genbank accession number associated to each sequence. Database (db) for “MNHN” means the sequences originate from the national Natural History Museum, France and “GEN” means the sequences originate from Genbank.
Genera	species	db	12S rDNA	18S rDNA	28S rDNA	cox1	hsp70	myoHC	rbp1
Acanthocheilonema	odendhali	MNHN	KP760314.1	KP760116.1	KP760358.1	KP760168.1	KP760410.1	KP760212	KP760263
Acanthocheilonema	reconditum	GEN	KY677825.1	MN795082.1		MT193075.1	MW151365.1
Acanthocheilonema	viteae	MNHN	KP760315.1	KP760117.1	KP760359.1	KP760169.1	KP760411.1	KP760213	KP760264
Aproctella	alessandroi	MNHN	FR827905	KP760118.1	KP760360.1	FR823335.1	KP760412.1	KP760214	KP760265
Breinlia	jittapalapongi	MNHN	KP760316.1	KP760119.1	KP760361.1	KP760170.1	KP760413.1	KP760215	KP760266
Brugia	malayi	MNHN	KP760317.1	KP760120.1	KP760362.1	KP760171.1	KP760414.1	KP760216	KP760267
Brugia	pahangi	MNHN	KP760318.1	KP760121.1	KP760363.1	KP760172.1	KP760415.1	KP760217	KP760268
Brugia	timori	MNHN	KP760319.1	KP760122.1	KP760364.1	KP760173.1	KP760416.1	KP760218	KP760269
Cardiofilaria	pavlovskyi	MNHN	KP760320.1			KP760174.1			KP760270
Cercopithifilaria	bainae	MNHN	KP760321.1	KP760123.1	KP760365.1	KP760175.1	KP760417.1	KP760219	KP760271
Cercopithifilaria	roussilhoni	MNHN	AM779798.1			AM749264.1
Cercopithifilaria	rugosicauda	MNHN	KC610810.1	KP760124.1	KP760366.1	KC610813.1	KP760418.1	KP760220	KP760272
Cercopithifilaria	tumidicervicata	GEN	AM779788.1			AM749259.1
Chandlerella	quiscali	GEN	HM773029.1			JQ867051.1
Cruorifilaria	tuberocauda	MNHN	KP760322.1	KP760125.1	KP760367.1	KP760176.1	KP760419.1	KP760221	KP760273
Deraiophoronema	evansi	MNHN	PP815116	PP815118	PP815119	PP812516	PP848833	PP848834	PP815119
Dipetalonema	caudispina	MNHN	KP760323.1	KP760127.1	KP760369.1	KP760177.1	KP760420.1	KP760222	KP760274
Dipetalonema	gracile	MNHN	AM779824.1	KP760129.1	KP760372.1	KP760180.1	KP760422.1	KP760225	KP760277
Dipetalonema	graciliformis	MNHN	KP760328.1	KP760131.1	KP760373.1	KP760182.1	KP760425.1	KP760227	KP760279
Dipetalonema	robini	MNHN	KP760329.1	KP760132.1	KP760374.1	KP760183.1	KP760426.1	KP760228	KP760280
Dipetalonema	yatesi	GEN		MW192232.1		MW199182.1
Dirofilaria	immitis	MNHN	KP760330.1	KP760133.1	KP760375.1	KP760184.1	KP760427.1	KP760281	KP760375
Dirofilaria	repens	MNHN	KP760331.1	KP760134.1	KP760376.1	KP760185.1	KP760428.1	KP760230	KP760282
Filaria	latala	MNHN	KP760332.1	KP760135.1	KP760377.1	KP760186.1	KP760429.1	KP760231
Foleyella	candezei	MNHN		KP760136.1	KP760378.1	KP760187.1	KP760430.1	KP760232	KP760283
Icosiella	neglecta	MNHN	KP760333.1	KP760138.1	KP760379.1	KP760188.1	KP760431.1	KP760233	KP760284
Litomosoides	brasiliensis	MNHN	KP760335.1	KP760139.1	KP760381.1	KP760190.1	KP760434.1	KP760235	KP760286
Litomosoides	hamletti	MNHN	KP760337.1	KP760141.1	KP760383.1	KP760192.1	KP760435.1	KP760237	KP760288
Litomosoides	sigmodontis	MNHN	AM779833.1	JABVXR010000772.1	KP760384.1	AM749286.1		nLs.2.1(scaf00053)	nLs.2.1(scaf00254)
Litomosoides	solarii	MNHN	KP760338.1	KP760142.1	KP760385.1	KP760193.1	KP760436.1	KP760238	KP760289
Loa	loa	MNHN	KP760339.1	KP760143.1	KP760386.1	KP760194.1	KP760437.1	KP760239	KP760290
Madathamugadia	hiepei	MNHN	JQ888290.1	KP760146.1	KP760389.1	JQ888272.1	KP760440.1	KP760242	KP760293
Malayfilaria	sofiani	GEN	KX944561.1			KX944563.1
Mansonella	ozzardi	MNHN	KP760340.1	KP760147.1	KP760390.1	KP760195.1	KP760441.1	KP760243	KP760294
Mansonella	perforata	MNHN		KP760145.1	KP760388.1		KP760439.1	KP760241	KP760292
Monanema	martini	MNHN	KP760341.1	KP760148.1	KP760391.1	KP760196.1	KP760442.1	KP760244	KP760295
Ochoterenella	phyllomedusa	MNHN	KP760342.1	KP760150.1	KP760393.1	KP760197.1		KP760297	KP760393
Ochoterenella	sp1	MNHN	KP760343.1	KP760151.1	KP760394.1	KP760198.1	KP760444.1	KP760298	KP760394
Ochoterenella	sp2	MNHN	KP760344.1	KP760152.1	KP760395.1	KP760199.1	KP760445.1	KP760299	KP760395
Onchocerca	armillata	MNHN	KP760345.2	KP760153.1	KX853343.1	KP760200.1	KP760446.1	KP760248	KP760300
Onchocerca	boehmi	MNHN	KX853315.1	KX853335.1	KX853344.1	KX853323.1	KX853369.1	KX853361	KX853352
Onchocerca	caprini	GEN	AM779818.1	KP760144.1	KP760387.1		KP760438.1	KP760240	KP760291
Onchocerca	cervipedis	MNHN	KX853316.1	KX853336.1	KX853345.1	KX853324.1	KX853370.1	KX853362	KX853353
Onchocerca	dewittei	GEN	AM779815.1	KP760154.1	KP760397.1	AB518689.1	KP760447.1	KP760249	KP760301
Onchocerca	eberhardi	GEN	AM779810.1	KP760155.1	KP760398.1		KP760448.1	KP760250	KP760302
Onchocerca	fasciata	MNHN	MG188679.1	MG188681.1	MG188680.1	MG188678.1	MG188682.1	MG188684	MG188683
Onchocerca	flexuosa	GEN	DQ523746.1			LC318284.1	UZAJ01039832.1-A
Onchocerca	gibsoni	GEN	AY462913.1		M15308.1	AJ271616.1
Onchocerca	gutturosa	MNHN	KP760347.2	KP760156.1	KP760399.1	KP760201.1	KP760449.1	KP760251	KP760303
Onchocerca	jakutensis	GEN	DQ523745.1			KT001213.1
Onchocerca	lienalis	MNHN	KX853317.1	KX853338.1	KX853346.1	KX853325.1	KX853372.1	KX853364	KX853355
Onchocerca	ochengi	MNHN	KP760348.1	KP760157.1	KP760400.1	KP760202.1	KP760450.1	KX853366	KX853358
Onchocerca	skrjabini	GEN	AM779809.1	KP760158.1	KP760401.1		KP760451.1	KP760253	KP760305
Onchocerca	suzukii	MNHN	KX853321.1	KX853342.1	KX853350.1	KX853333.1	KX853375.1
Onchocerca	volvulus	GEN	KC167339.1	EU272179.1		MH190075.1	HG738140.1-A
Oswaldofilaria	chabaudi	MNHN	KP760350.1	KP760159.1	KP760402.1	KP760204.1	KP760452.1	KP760254	KP760306
Oswaldofilaria	petersi	MNHN	KP760351.1	KP760160.1	KP760403.1	KP760205.1	KP760453.1	KP760255	KP760307
Pelecitus	copsychi	MNHN	MNHN	MNHN	MNHN	MNHN	MNHN	MNHN	MNHN
Pelecitus	fulicaeatrae	MNHN	KP760352.1	KP760161.1	KP760404.1	KP760206.1	KP760454.1
Protospirura	muricola	MNHN	KP760353.1	KP760162.1	KP760405.1	KP760207.1	KP760455.1	KP760257
Rumenfilaria	andersoni	MNHN	JQ888291.1	KP760163.1	KP760406.1	JQ888273.1	KP760456.1	KP760258	KP760309
Setaria	cervi	GEN				MT977049.1
Setaria	digitata	GEN	KJ780079.1	DQ094175.1	EF199749.1	EF174423.1	AF079360.1
Setaria	digitata	MNHN	AM779801.1
Setaria	equina	GEN	AJ544835.1		KP723854.1	AJ544873.1	PQVD01000550.1
Setaria	labiatopapillosa	GEN	MF589580.1		KP723855.1	MF589582.1
Setaria	labiatopapillosa	MNHN	KP760354.1	KP760164.1	KP760407.1	KP760208.1	KP760457.1	KP760259	KP760310
Setaria	tundra	GEN	JN228376.1	EF081341.1		MF695095.1
Setaria	tundra	MNHN	KP760355.1	KP760165.1	KP760408.1	KP760209.1	KP760458.1	KP760260	KP760311
Setaria	yehi	GEN				OM401548.1
Wuchereria	bancrofti	GEN	NC_16186.1	AY843436.1	EU370161.1	KC558610.1	SSBO01000003.1-A	ADBV01001797	ADBV01001653
Yatesia	hydrochoerus	MNHN	KP760356.1	KP760166.1	KP760409.1	KP760210.1	KP760459.1	KP760262	KP760313
